# Supplementary material for: Efficient Isolation of Mycosporine-Like Amino Acids from Marine Red Algae by Fast Centrifugal Partition Chromatography
Source: Mar Drugs. 2022 Jan 27;20(2):106. doi: 10.3390/md20020106 (PMC8879178; doi:10.3390/md20020106)
Supplement: Supplementary file 1 [file marinedrugs-20-00106-s001.zip]

Archive with 1 entries (1 files):
- marinedrugs-1571204-supplementary.pdf
